# Supplementary material for: RNA m6a Methylation Regulator Expression in Castration-Resistant Prostate Cancer Progression and Its Genetic Associations
Source: Cancers (Basel). 2024 Mar 27;16(7):1303. doi: 10.3390/cancers16071303 (PMC11011207; doi:10.3390/cancers16071303)
Supplement: Supplementary file 1 [file cancers-16-01303-s001.zip]

Archive with 2 entries (2 files):
- cancers-2853502-supplementary final.pdf
- cancers-2853502-supplementary tables.xlsx
