# Supplementary material for: RNA m6a Methylation Regulator Expression in Castration-Resistant Prostate Cancer Progression and Its Genetic Associations
Source: Cancers (Basel). 2024 Mar 27;16(7):1303. doi: 10.3390/cancers16071303 (PMC11011207; doi:10.3390/cancers16071303)
Supplement: Supplementary file 1 [file cancers-16-01303-s001.zip › cancers-2853502-supplementary tables.xlsx]

## Sheet: Table S1
Table S1: SWATH-MS label free quantification of m6A-regulator expression in prostate cancer cell lines
Sample ID	PC Cell_1	PC Cell_2	PC Cell_3	PC Cell_4	PC Cell_5	PC Cell_6	PC Cell_7	PC Cell_8	PC Cell_9	PC Cell_10	PC Cell_11	PC Cell_12	PC Cell_13	PC Cell_14	PC Cell_15
Sample Type	PC3	PC3	PC3	DU145	DU145	DU145	C42B	C42B	C42B	LNCaP	LNCaP	LNCaP	DUCaP	DUCaP	DUCaP
METTL3	7439.52	8104.69	7001.55	8497.23	9457.22	9132.95	7763.13	8011.54	9013.64	4431.88	4314.21	4124.28	1123.11	1599.97	1731.42
METTL14	9191.28	5730.9	2677.24	2002.6	1966.62	1146.33	4167.41	1767.29	2358.67	4914.11	7202.91	7003.05	20753.4	26955.9	3821.47
WTAP	6707.27	15239.7	16866.3	1854.85	4951.41	4290.79	24710.4	6808.48	20506.5	41117.5	26413.7	30190.1	68359.3	68724	45915.4
VIRMA/KIAA1429	7256.49	3690.47	3231.43	421.74	615.731	382	6449.21	2494.01	3297.04	9136.55	16364.5	13876.5	23987	15923.7	12989
RBM15	48950.2	41198.9	23984.9	379.555	4616.68	12317.6	114448	47465.8	85689.4	58867.2	10636.1	34159.8	110344	62357	58139.4
RBM15B	28821	19012.3	19631.6	1417.25	5519.63	2019.25	33470.1	12873.7	32787.5	18308.8	32927.8	3781.99	3848.84	26204.1	24608.8
ZC3H13	3849.89	9062.67	7778.94	1470.69	2331.45	954.704	8249.47	3497.74	2619.65	7974.57	2067.47	16766	35947.8	11536.9	29202.9
IGF2BP2	55920.2	49940.8	18305.2	1144.2	687.119	4535.58	4949.67	5762.67	2228.02	3666.91	13274.3	16171.9	18719.4	6608.93	5692.95
IGF2BP3	14331.8	1195.51	7440.83	343.777	5449.92	8215.94	2135.32	1283.25	2618.79	1095.52	4355.64	1033.28	48882.1	1933.28	5452.01
YTHDF1	4626.65	27211.3	3359.66	859.49	1145.98	362.818	19886.6	496.124	10757.2	2561.71	25881.5	21857.6	4758.77	45218.7	28932.2
YTHDF2	9861.76	5899.82	6889.3	2236.37	643.344	4264.34	29670.1	1012.52	26693.5	2011.11	29434.3	6525.24	27498	30362.9	19436.9
YTHDF3	57243.3	48419.7	17060.8	229.177	919.398	515.656	34994.2	7528.34	3860.14	27399	6847.65	77024.1	37327	35006.8	57989.5
YTHDC1	20336.1	21793.3	18110.2	1511.52	1063.03	4858.84	28031.5	14214.4	1414.11	1279.9	1180.97	24937.9	23406.7	25820.8	1281.76
YTHDC2	2940.05	50233.7	7762.9	1645.11	3814.74	2096.76	60783.2	23986.8	47286.7	58036.3	61987.7	56722.3	41103.5	46379.8	11718.8
HNRNPC	2.95615e+06	3.92915e+06	4.95553e+06	620624	554938	5.17899e+06	2.04204e+06	2.51332e+06	1.1087e+06	181637	222585	169700	408238	402139	292640
HNRNPA2B1	4.08246e+06	3.13372e+06	3.0171e+06	6.21353e+06	6.47641e+06	6.20469e+06	3.38993e+06	2.40871e+06	2.97532e+06	523493	564944	565649	8.33098e+06	8.29228e+06	870238
RBMX	303503	299231	275425	50648.9	30380.5	28952.7	310845	89132	590471	695101	501563	645033	801312	778090	490751
PRRC2A	16431.1	12866.3	8735.71	4707.68	9666.88	10555.5	112560	44709.2	89177.3	59315	15136.6	61588.6	87951.9	103430	61553.8
CPSF6	89992.7	46697	50775.4	687.579	5665.28	8968.55	136077	53264.9	96597.9	181788	117597	145061	356105	243553	86455.3
NXF1	61606.9	14309	51054.9	1912.56	2011.54	4055.54	110262	5001.04	58221.3	49485.6	11744.3	17932.1	209981	12882.5	1845.88
NUDT21	3921.62	5152.99	3052.75	1906.95	1731.3	9412.19	25179.6	7411.09	21193.1	341790	167022	363277	183687	183836	286378
SRSF10	66446.5	8834.69	6841.39	935.833	1070.39	7871.55	66240.7	22275.8	2666.27	84409.1	104639	98267.9	134441	143990	149751
TRMT112	101850	106213	100732	5320.78	10745	7566.85	118625	71310.3	88432	136268	166371	160401	267611	271286	138673
XRN1	3422.13	16355.6	7294.84	3549.1	1738.07	3184.63	27640.8	6017.43	14339.2	36671.1	22843.5	47141.4	33694.5	37140.5	3842.32
FMR1	5149.24	8141.18	5313.72	743.742	739.589	767.779	4682.69	1901.27	5789.78	653.648	1469.55	6613.86	5009.05	3663.35	3934.52
FTO	6407.98	2185.47	3340.58	1104.2	5184.99	5428.85	8948.27	14778.7	13692.9	54050.8	66633.9	33710.1	49186.4	37000.5	24726.6
ALKBH5	12676.1	10788.3	8721.23	2081.85	6250.45	2285.25	19325.5	9262.98	9680	39875	55063.2	13906.2	45083.9	19619.4	21203.7

## Sheet: Table S2
Table S2: SWATH-MS label free quantification of m6A-regulator expression in androgen and anti-androgen treated LNCaP cell line
Sample ID	ATT_1	ATT_2	ATT_3	ATT_4	ATT_5	ATT_6	ATT_7	ATT_8	ATT_9	ATT_10	ATT_11	ATT_12	ATT_13	ATT_14	ATT_15	ATT_16	ATT_17	ATT_18
Sample Type	EtOH	EtOH	EtOH	DHT	DHT	DHT	DHT+BIC	DHT+BIC	DHT+BIC	DHT+ENZ	DHT+ENZ	DHT+ENZ	BIC	BIC	BIC	ENZ	ENZ	ENZ
METTL3	1225.81	2822.28	3351.11	5500.1	2578.12	3382.1	1600.61	2152.05	3352.19	4957.12	1921.23	2198.39	2719.23	1024.11	3296.18	1512.78	4125.99	3219.11
METTL14	308.755	2531.11	510.256	2156.09	921.278	351.946	1011.58	921.102	1150.26	913.139	1945.53	234.13	2131.45	709.679	697.449	871.957	1471.19	921.856
WTAP	413.732	283.178	453.985	121.919	112.892	218.229	558.061	228.981	272.2	388.474	205.3	244.108	400.189	302.119	606.705	354.191	424.003	201.892
VIRMA/KIAA1429	1000.13	2330.11	800.109	2266.85	1001.78	1522.18	1869.85	1060.57	1071.94	1112.85	1952.68	992.189	1684.98	1289.13	1156.97	1112.75	2371.71	921.9
RBM15	249.632	200.321	249.777	259.163	369.128	312.238	222.106	262.077	304.228	215.026	244.038	233.014	258.462	221.173	240.1	202.524	209.179	290.5
RBM15B	3355.1	2125.22	1550.13	2158.13	2960.12	3675.03	1345.73	1813.11	3945.2	2630.62	2111.62	2610.12	1276.19	2584.19	2959.23	2822.23	2133.13	2434.4
ZC3H13	1100.04	2000.45	2300.3	1440.14	923.2	1021.23	2220.58	1321.09	1650.2	1102.83	1322.09	1219.1	2199.99	2455.11	1322.3	2450.41	950.099	1021.1
IGF2BP2	224.79	321.79	261.79	442.141	521.082	672.271	109.009	221.118	102.431	221.933	201.135	357.998	598.376	622.11	633.094	339.355	301.299	375.125
IGF2BP3	251.52	207.2	293.109	473.881	221.109	389.001	191.004	203.674	430.094	203.487	292.199	302.288	193.381	305.382	205.172	296.934	206.084	221.885
YTHDF1	2007.95	2405.84	2212.2	2837.58	3017.18	2801.88	2006.74	2783.29	2246.13	2507	1902.95	2505.38	2015.37	1785.18	3019.76	2834.54	2712.86	1346.4
YTHDF2	5081.24	6145.67	5921.76	6243.4	5121.19	7443.67	5149.45	5003.19	6809.78	6646.36	5074.47	5212.93	5108.61	5003.2	7208.79	6444.15	5133.67	5671.89
YTHDF3	1648.98	934.9	5342.3	2186.96	2002.76	4156.78	1981.49	3267.39	4371.9	3676.66	1260.19	3030.65	2959.63	4809.02	2983.29	1742.4	2702.02	3842.75
YTHDC1	3123.73	3049.1	5449.86	3981.11	3023.23	3731.01	1834.78	2298.12	7534.9	4702.97	2572.2	3850.3	3782.74	4523.66	3651.12	4892.04	3921.85	2992
YTHDC2	563.166	1231.32	1400.06	1441.53	940.365	1500.65	758.306	821.3	1608.37	1493.84	826.164	966.367	1025.74	1575.1	501.345	824.508	1002.12	1254.37
HNRNPC	38805.2	29234.2	42381.1	31381.2	41400.3	39381.2	42855.5	28964.3	35236.5	34284.9	48674.2	44791.9	35523.1	29239.2	48255.1	44817	38850.2	41850.3
HNRNPA2B1	31369.7	39720.5	36120.2	56893.6	48753.6	61221.3	34989.7	31520.4	32236.4	45236.3	38625.1	38636.3	29062	36126.4	34036.1	40833.3	38864.2	27834
RBMX	10197.8	6586.7	8952.36	8374.1	9196.36	13434	10020.5	9106.3	6200.1	11228.5	11089.5	5198.43	6323.1	9465.1	9256.34	10133.7	9136.55	5125.13
PRRC2A	9033.05	8456.36	7733.03	8397.36	9456.37	13297.1	7168.57	13036.3	10008.1	12715.8	11103.4	5715.33	7857.63	8237.15	13457.3	13185.7	8336.12	9005.31
CPSF6	4690.21	2523.2	3800.37	2763.52	4253.49	4263.36	4509.31	2159.17	3850.24	3011.18	4321.26	3605.19	3911.45	5411.99	1455.12	1492.38	2996.65	5992.56
NXF1	5258.97	3545.99	3945.36	3081.27	3197.63	6002.12	3634.14	3236.95	3125.11	5260.88	3720.1	3800.64	4009.05	4236.36	4149.45	5161.25	3532.2	3813.33
NUDT21	3921.39	3564.22	3804.14	4597.64	2569.39	939.36	3230.64	4422.37	2130.45	1996.72	4255.33	5752.15	3345.16	3161.01	5423.36	4369	2698.15	4599.37
SRSF10	4336.55	3524.34	4060.14	5129.17	5976.09	5598.11	5229.88	4396.88	3939.88	4631.41	4369.41	3985.41	2214.79	5614.79	3985.79	4956.82	3756.82	4001.82
TRMT112	12265.2	10086.2	13125.6	15493.1	18164.6	19830.1	15033.6	9646.58	10085.6	12096	16696.2	15835.5	9603.97	13563.9	11598.7	15136.7	14026.7	11308.6
XRN1	1009.14	905.156	505.097	694.336	963.5	735.365	855.361	924.184	930.112	563.556	947.337	725.06	1023.05	819.001	909.189	719.1	618.762	1150.12
FMR1	2006.75	1003.56	844.5	1563.6	1096.8	1101.51	1009.4	1783.55	1978.66	963.035	1563.89	1201.88	1763.73	1221.4	1282.84	1365.5	1693.5	810.155
FTO	4522.77	4009.5	4341.68	3221.35	2512.66	2743.6	4596.06	4223.88	4510	3916.28	3517.57	4125.39	4523.98	4963.88	4620.96	2963.16	3562.46	5823.85
ALKBH5	5062.62	4218.78	5001.94	5563.67	4649.64	6191.95	3914.69	3166.77	3756.94	4312.14	4009.85	6564.39	4700.09	3985	6560.66	4988.25	5366.48	5190.36

## Sheet: Table S3
Table S3: RNA sequencing transcriptomic analysis of m6A-regulator expression in androgen and anti-androgen treated LNCaP cell line
	DHT vs EtOH						DHT+BIC vs EtOH						DHT+ENZ vs EtOH
Gene	ETOH_LNCAP	DHT_LNCAP	log2FC	FC	logCPM	PValue	ETOH_LNCAP	BIC_LNCAP	log2FC	FC	logCPM	PValue	ETOH_LNCAP	MDV_LNCAP	log2FC	FC	logCPM	PValue
METTL3	1538	2071	0.359011	1.28255	5.36069	0.386326	1538	1283	0.0755653	1.05377	5.20864	0.857002	1538	1446	0.0449652	1.03166	5.19296	0.915255
METTL14	908	413	-1.20653	-2.30782	3.93128	0.00454763	908	478	-0.588464	-1.50364	4.14884	0.163225	908	770	-0.103861	-1.07465	4.36058	0.8069
WTAP	1990	2329	0.156698	1.11473	5.62193	0.705304	1990	1734	0.138433	1.10071	5.61243	0.738835	1990	1870	0.0442239	1.03113	5.56386	0.916103
VIRMA/KIAA1429	1980	1476	-0.494007	-1.40835	5.30845	0.233614	1980	1453	-0.109351	-1.07874	5.48095	0.792897	1980	1789	-0.0123893	-1.00862	5.52818	0.97755
IGF2BP2	23	33	0.448554	1.36467	-0.550146	0.522002	23	2	-3.11762	-8.67957	-1.44588	0.00237037	23	15	-0.479476	-1.39424	-0.965812	0.542567
IGF2BP3	307	285	-0.177437	-1.13087	2.76718	0.681414	307	189	-0.362559	-1.2857	2.68697	0.414464	307	224	-0.32063	-1.24888	2.70354	0.466679
YTHDF1	2107	2122	-0.0599975	-1.04246	5.59419	0.885666	2107	1702	0.0291451	1.02041	5.63866	0.945156	2107	2124	0.145542	1.10615	5.69846	0.725511
YTHDF2	7030	5004	-0.560666	-1.47495	7.10804	0.173987	7030	4661	-0.255773	-1.19398	7.23917	0.534416	7030	6505	0.0219808	1.01535	7.37231	0.957744
YTHDF3	3368	2670	-0.405271	-1.32434	6.11168	0.326392	3368	2323	-0.198788	-1.14773	6.20435	0.630456	3368	2737	-0.165333	-1.12142	6.21989	0.68899
YTHDC1	2981	2201	-0.507848	-1.42193	5.89248	0.219468	2981	2428	0.0410765	1.02888	6.14486	0.921599	2981	2998	0.142155	1.10355	6.19689	0.730874
YTHDC2	1617	1151	-0.560616	-1.4749	4.98936	0.177607	1617	1189	-0.106455	-1.07658	5.19055	0.798987	1617	1352	-0.124257	-1.08995	5.18184	0.765678
HNRNPC	17454	14846	-0.303716	-1.23432	8.5291	0.459832	17454	15892	0.201848	-0.869436	8.77742	0.623132	17454	19836	0.318518	1.24705	8.84099	0.438224
HNRNPA2B1	13944	16098	0.137	1.09962	8.41922	0.738766	13944	9746	-0.179654	-1.13261	8.26213	0.662002	13944	12553	-0.0176552	-1.01231	8.34032	0.965907
RBM15	320	175	-0.940447	-1.91912	2.5191	0.0318582	320	200	-0.340798	-1.26646	2.75567	0.435897	320	235	-0.311312	-1.24084	2.76702	0.470292
RBM15B	6345	5210	-0.354564	-1.2786	7.04701	0.389218	6345	4852	-0.0499332	-1.03522	7.18872	0.903822	6345	5739	-0.0108637	-1.00756	7.208	0.979378
ZC3H13	3647	2186	-0.808616	-1.75153	6.06656	0.0512205	3647	2368	-0.285923	-1.21919	6.27922	0.488662	3647	3007	-0.144423	-1.10529	6.34452	0.726564
RBMX	6406	4657	-0.530246	-1.44418	6.98634	0.198497	6406	3952	-0.359726	-1.28318	7.05871	0.382592	6406	4730	-0.30362	-1.23424	7.08346	0.460905
PRRC2A	30082	27318	-0.209283	-1.15611	9.3574	0.610223	30082	23457	-0.0217756	-1.01521	9.44742	0.957782	30082	28169	0.0391646	1.02752	9.47797	0.924047
CPSF6	3243	2069	-0.718596	-1.64558	5.93065	0.0829313	3243	2368	-0.116548	-1.08414	6.18864	0.778265	3243	2792	-0.0820698	-1.05854	6.20517	0.842962
NXF1	5035	3494	-0.59733	-1.51291	6.61198	0.148072	5035	4213	0.0799603	1.05699	6.92046	0.84642	5035	5059	0.140814	1.10253	6.952	0.732531
NUDT21	3907	2457	-0.739369	-1.66945	6.19139	0.0742371	3907	2763	-0.162713	-1.11939	6.43525	0.693541	3907	3282	-0.117525	-1.08487	6.45664	0.775987
SRSF10	3643	3809	-0.00594994	-1.00413	6.41026	0.989211	3643	3049	0.0803125	1.05725	6.454	0.84613	3643	4555	0.456267	1.37199	6.65921	0.268689
TRMT112	3353	5623	0.675633	1.5973	6.67048	0.10212	3353	3308	0.317601	1.24626	6.46105	0.441433	3353	3700	0.27602	1.21085	6.43816	0.50337
XRN1	2117	1481	-0.585643	-1.50071	5.36754	0.15809	2117	1351	-0.310864	-1.24045	5.48416	0.453507	2117	1555	-0.311128	-1.24068	5.4838	0.45276
FMR1	1057	668	-0.732181	-1.66115	4.31025	0.0808591	1057	839	0.00387313	1.00269	4.63228	0.995447	1057	1123	0.221314	1.16579	4.74476	0.595996
FTO	3436	2493	-0.53306	-1.44699	6.08692	0.197195	3436	2654	-0.0354539	-1.02488	6.3114	0.932334	3436	3521	0.169206	1.12444	6.41595	0.681801
ALKBH5	5506	6132	0.0851158	1.06077	7.05202	0.836415	5506	4257	-0.0340603	-1.02389	6.992	0.934569	5506	5162	0.0408815	1.02874	7.02945	0.921298

## Sheet: Table S4
Table S3: RNA sequencing analysis of m6A-regulator expression in prostate cancer tumor and adjacent normal tissues
Sample ID	N_P1	N_P2	N_P3	N_P4	N_P5	N_P6	N_P7	N_P8	T_P1	T_P2	T_P3	T_P4	T_P5	T_P6	T_P7	T_P8
Sample Type	Normal	Normal	Normal	Normal	Normal	Normal	Normal	Normal	Tumor	Tumor	Tumor	Tumor	Tumor	Tumor	Tumor	Tumor
METTL3	24.5389	24.2234	15.5894	22.33	20.7702	21.5995	27.3254	24.9675	18.0699	37.1091	38.4773	42.4079	32.9645	15.6589	34.9579	26.6768
METTL14	15.7323	15.1602	10.6527	16.3424	15.6956	17.7127	20.5887	15.7263	9.7725	16.7655	10.3088	21.2039	13.8178	5.73575	14.8198	11.8642
WTAP	88.152	93.3507	44.0659	46.2097	60.9533	54.5263	75.9208	90.8721	43.6382	92.5172	143.535	45.7559	65.5573	16.609	52.5265	69.3597
VIRMA/KIAA1429	56.9439	62.3711	34.8682	48.7456	49.1521	42.9214	64.4153	49.1244	31.7145	44.9807	60.4736	58.6406	41.2676	13.6532	45.5349	42.3319
RBM15	28.472	20.1862	13.4068	23.1048	21.4782	16.7688	29.9747	24.7243	17.8855	25.7617	21.4054	33.1756	21.0676	19.3186	27.6078	30.3273
RBM15B	44.6317	52.2369	25.1508	39.5882	37.5869	33.9263	44.2808	38.8294	30.8541	69.4134	51.1498	73.3515	38.1694	25.9692	57.5461	53.0728
ZC3H13	80.9698	87.0889	69.3726	71.3573	83.0806	74.5711	105.063	82.9279	47.1416	81.272	46.9475	69.5976	57.626	27.5527	36.153	46.8248
IGF2BP2	5.30109	3.95484	3.89734	7.60769	6.01862	5.44153	10.7485	5.67444	1.59802	1.94235	3.48003	3.75381	2.72639	1.16122	2.80858	1.40404
IGF2BP3	2.90705	2.63656	1.03929	1.83148	1.65217	0.721835	2.57359	2.10765	1.10632	2.24904	1.77284	1.21745	1.42516	0.422264	1.37441	1.61465
YTHDF1	35.9106	40.4547	23.1242	24.9363	27.3788	26.3747	34.3649	32.9118	18.3772	45.5941	43.4018	35.509	29.1848	17.2072	39.1409	33.2758
YTHDF2	50.9588	56.5213	34.3485	42.4763	44.6676	42.1441	56.846	49.2055	25.3839	72.5825	53.9732	53.365	39.4087	18.8963	51.9289	55.8809
YTHDF3	91.4865	131.251	62.5133	74.0341	88.7452	73.0719	118.991	116.326	49.6615	128.911	89.2331	126.209	70.1426	20.0223	89.0978	97.9319
YTHDC1	78.8323	95.3281	48.275	61.8477	61.7794	55.4147	78.4187	73.1192	42.9621	104.478	52.7913	77.2067	54.094	27.8342	49.2996	62.6203
YTHDC2	69.7691	61.0529	43.91	50.0135	61.2483	51.9166	72.3632	68.6607	29.9936	68.1867	49.9679	71.018	41.8873	25.2654	52.7057	46.193
HNRNPC	182.289	228.886	133.445	143.067	185.22	144.7	216.56	206.55	99.2001	256.697	197.508	182.516	150.695	45.9563	165.527	189.686
HNRNPA2B1	363.808	456.866	247.247	258.45	311.257	271.188	407.232	383.916	231.344	543.858	340.977	470.849	317.191	123.195	323.883	385.901
RBMX	136.973	150.861	95.199	123.907	129.164	100.502	196.274	151.345	75.5986	186.568	137.953	164.255	124.67	40.6077	109.296	155.217
PRRC2A	260.608	200.214	139.992	235.204	197.611	176.294	191.051	228.923	178.794	276.734	232.899	303.45	220.404	217.149	299.981	231.667
CPSF6	143.557	146.988	94.2636	116.792	143.68	100.113	203.995	167.396	87.8296	196.075	116.548	203.416	128.698	42.5079	113.299	165.607
NXF1	97.2151	73.7413	53.9911	79.3877	57.767	58.7463	69.7896	80.0096	58.5121	79.7385	89.5614	108.455	70.0186	42.0856	91.3686	68.6577
NUDT21	66.4346	106.698	58.4081	57.1986	74.1707	57.3026	111.573	92.4123	33.1896	81.272	49.9679	90.7001	49.9425	8.76197	39.858	80.592
SRSF10	210.419	257.641	122.273	118.553	180.087	144.312	228.898	214.007	114.873	239.113	165.006	202.909	175.294	29.7344	143.477	188.352
TRMT112	18.8103	17.5496	13.8745	19.301	15.8136	16.158	22.1026	20.6712	11.5549	19.8324	17.0718	17.0443	16.3583	7.21367	19.6003	16.2167
XRN1	177.073	193.293	101.902	140.672	151.056	119.436	206.947	177.934	86.293	164.282	125.544	177.849	133.345	41.1003	116.586	153.532
FMR1	44.7172	64.2662	40.1166	39.0951	50.5682	42.4772	74.8611	50.7457	22.4337	56.8393	35.2599	53.0606	35.6909	8.58602	31.1932	44.2975
FTO	50.5313	57.6748	34.9202	63.0452	59.3011	43.5322	76.6777	55.2853	25.6912	43.2428	23.9006	46.669	29.1848	14.2162	28.4444	31.5207
ALKBH5	52.7544	61.8768	40.948	62.4817	67.444	48.7516	57.6029	61.9325	30.6082	61.0307	59.0291	66.6555	48.9511	26.1451	51.5704	67.8152

## Sheet: Table S5
Table S5: Log2 median expression data for m6A regulatory genes recruited from the Grasso dataset (N=Normal Tissue, T=Localized Prostate Cancer, WA=CRPC)
ProbeID	GENE_SYMBOL	N1	N10	N11	N12	N13	N14	N15	N16	N17	N18	N19	N2	N20	N21	N22	N23	N24	N25	N26	N27	N28	N29	N4	N5	N6	N7	N8	N9	T1	T10	T11	T12	T17	T19	T20	T21	T24	T25	T26	T27	T29	T3	T31	T32	T37	T39	T40	T41
A_23_P153050	ALKBH5	-0.267646	-0.720082	-0.758819	-0.482675	-0.577821	-0.549595	-0.596837	-0.0902824	-0.822702	-0.676183	-0.552932	-0.245732	-0.488931	-0.50519	-0.558808	-0.312362	-0.325918	-0.718576	-0.931244	-0.686355	-0.743372	-0.680533	-0.263206	-0.299338	-0.557815	-0.559102	-0.540183	0.0136878	-0.954286	-0.685749	-0.690945	-1.20139	-1.14735	-0.193345	-1.29928	-0.362684	-1.32833	-0.782125	-0.422434	-0.64216	-0.470451	-0.273743	-1.45252	-0.837543	-0.566229	-1.16912	-0.634833	-0.782854
A_24_P121271	CPSF6	-0.0208654	0.0599029	0.0423974	0.0700876	0.116174	0.120108	-0.00664382	0.0348844	0.128842	0.213828	-0.181382	0.0793969	0.0955799	0.129804	-0.339031	-0.0297614	0.0157116	-0.0460303	-0.0742964	-0.200493	0.127355	-0.000484543	-0.0620336	0.010921	-0.125228	-0.0396147	0.160098	-0.180303	-0.125066	0.210548	0.0831968	0.0695867	0.319378	0.477743	0.183177	0.185638	-0.0420221	-0.200772	-0.284893	-0.224311	-0.500517	0.145397	-0.330583	-0.316018	-0.215662	-0.00544807	-0.0179913	-0.203082
A_24_P40417	FMR1	0.181467	0.301449	0.404185	0.371413	0.321276	0.205698	0.432034	0.483549	0.336937	0.460929	0.114979	0.19227	0.502905	0.239113	0.446008	0.227213	0.201754	0.143415	0.0431993	-0.036035	0.489933	0.127853	0.195547	0.241953	-0.0124901	0.232785	0.395408	0.726175	0.393705	0.0506706	0.206919	0.224709	0.272814	0.30019	-0.216247	0.524064	0.25409	0.408913	-0.0159103	0.195141	0.234667	-0.0351569	0.520978	0.618034	0.0855637	0.267363	0.168647	0.230449
A_23_P113184	FTO	-0.0359627	0.0896858	0.182787	0.401779	0.110951	0.200145	0.531408	0.641098	0.262263	0.170215	0.0825101	-0.282292	0.247939	-0.0868843	0.513952	-0.234962	0.227879	-0.157368	0.121548	0.432757	0.0244216	0.141637	-0.149677	0.0337914	-0.0697227	0.0282229	0.024802	0.666217	-0.0556723	-0.13431	-0.382095	-0.359889	-0.633848	-0.19633	-0.966527	-0.125454	-0.656237	-0.198562	-0.370744	-0.25007	-0.0224406	-0.0728043	-0.0720317	-0.49574	-0.0412828	-0.457403	-0.23954	-0.390752
A_24_P3973	HNRNPA2B1	0.0431904	0.404325	0.373753	0.42641	0.178328	0.218867	0.0750788	-0.059963	0.413201	-0.827012	-0.645565	-0.0284671	-0.0658492	-0.10324	-0.189037	1.57778	0.703033	-0.215563	1.0906	0.605236	0.35924	1.19847	-0.217088	0.108536	-0.0180595	0.404785	0.0945137	0.00744361	0.276412	0.520469	0.392006	0.466992	0.874694	0.843554	0.0773178	0.254787	0.414672	0.365396	0.128764	0.0870456	0.357959	0.511377	0.387311	0.1611	0.0321788	0.424511	0.158022	-0.473606
A_23_P163006	HNRNPC	-0.405819	0.237502	-0.118438	-0.00633285	0.21091	-0.0618142	-0.0747345	-0.229751	-0.0399108	0.108232	-0.472161	-0.355199	-0.193351	-0.232001	0.148979	-0.0204734	-0.126488	-0.219938	-0.222755	-0.380779	-0.381147	0.0523282	-0.416171	-0.541051	-0.183577	-0.11644	0.0917031	-0.107153	-0.0909665	-0.161204	-0.221425	0.144888	-0.154227	0.24846	-0.0729154	-0.241551	-0.0775938	-0.182111	0.0197771	-0.103233	-0.030699	-0.239685	-0.1838	-0.149516	0.310221	-0.268791	-0.0793216	-0.025131
A_23_P250156	IGF2BP2	-0.0431377	-0.177747	0.00442166	0.114033	-0.332584	-0.112503	0.29377	0.214808	0.37101	0.0100179	0.1062	-0.0175543	0.0335109	-0.347085	-0.424459	-0.990425	-0.320965	-0.165521	-0.579434	-0.174046	-0.423369	-0.875964	0.172208	-0.0346097	-0.051309	-0.0922266	-0.125274	0.0352036	0.428513	0.0202832	-0.0201569	0.0632744	0.0299797	-0.432167	0.0777473	0.194407	0.181311	0.251679	-0.0495875	0.133216	-0.309384	0.00919097	-0.067832	0.394593	0.0997756	0.285362	-0.0339062	-0.205358
A_23_P19987	IGF2BP3	-0.128893	0.51433	0.0863944	-0.0161491	0.194142	-0.12396	-0.0317834	0.123663	0.144157	0.187983	0.223297	-0.0845274	0.283671	0.203033	0.235254	-0.111826	-0.00806732	0.494329	-0.41542	0.431085	0.477599	0.282249	-0.0191304	0.0947161	0.152678	0.219813	0.132233	-0.048299	0.126789	0.112902	0.182035	0.150233	-0.243123	-0.159342	-0.215685	-0.445333	-0.155596	-0.111931	-0.172161	-0.393393	-0.214518	0.129478	0.175185	-0.148233	-0.35013	-0.0580641	-0.14187	-0.0035414
A_24_P223604	KIAA1429	0.76175	0.621606	0.761436	0.885809	0.581485	0.644453	0.951304	0.853572	0.783337	1.059	1.04064	0.773562	0.948416	0.749441	1.1153	0.804437	0.988512	1.12811	0.913952	0.912356	0.934199	0.836892	0.938788	0.915466	0.677597	0.742247	0.539879	0.982848	0.942626	0.539981	0.437792	0.819371	0.840586	0.630099	0.591569	0.68697	0.419267	0.7907	0.897444	0.989293	0.846404	0.728443	0.879783	0.523043	0.121935	0.918314	0.656287	0.813597
A_23_P110243	METTL14	0.195831	0.517644	0.35783	0.289083	0.340218	0.22197	0.45821	0.195908	0.365908	0.213165	-0.0992175	0.219905	0.352514	0.206022	0.302167	0.189685	0.251629	0.685571	0.129896	0.371348	0.517727	0.391431	0.14556	0.0900932	0.227863	0.166987	0.292817	0.407918	0.52415	0.124892	0.0153156	-0.173045	0.277154	0.336329	0.0803565	0.489831	0.686349	0.397467	-0.152216	0.712329	0.496467	0.0597836	0.718272	0.803049	0.0421212	0.521966	0.133418	-0.20951
A_23_P54064	METTL3	0.0578078	0.209157	-0.0429938	-0.0954176	0.194464	0.164874	-0.0573611	-0.291681	-0.0306496	-0.506165	-0.259996	0.0636589	-0.100267	-0.0762993	-0.166608	0.391182	0.161043	-0.43608	0.370352	-0.210097	-0.183211	0.399004	0.0567915	0.089642	-0.176083	0.0627545	-0.0155026	-0.113499	0.0717369	0.0952542	0.0744455	0.577212	0.577054	0.650411	0.270635	0.803465	1.02079	0.810126	1.11984	1.23649	-0.301171	0.171006	0.688762	0.3454	0.529394	0.846045	0.604869	-0.341265
A_24_P287756	NUDT21	0.134752	0.192059	0.254398	0.342868	-0.00993596	0.23837	0.314865	0.234885	0.42649	0.387531	0.295565	0.220951	0.451911	0.302555	0.707325	-0.189914	-0.2825	0.446242	-0.13499	-0.345568	0.515169	-0.185922	-0.0521583	0.190561	-0.298715	-0.071608	0.269262	0.148544	0.0805236	-0.0258805	-0.207795	-0.0329004	0.293714	-0.294882	-0.24675	0.206555	0.0513948	0.283973	0.0913904	0.464872	0.40426	-0.322473	0.428469	0.335337	-0.198386	0.13186	0.138933	-0.0116225
A_23_P13359	NXF1	0.158058	0.0734435	-0.0228711	-0.104849	0.102868	-0.0375929	-0.0165358	-0.502857	0.00889745	0.35699	-0.0447973	0.0850895	0.223444	0.315662	-0.141121	-0.0753747	0.218358	0.0101613	0.194341	-0.339781	-0.196195	-0.13339	-0.0421287	0.0437477	0.142415	0.183524	-0.0882237	0.0567195	-0.253635	-0.136568	0.0642005	0.230009	-0.257377	0.0742111	-0.0167728	0.402761	-0.211275	-0.150838	0.256116	0.378139	-0.313535	0.0118764	-0.805347	-0.389311	0.184644	-0.0379488	0.423826	-0.337486
A_23_P30870	PRRC2A	-0.166011	-0.180814	-0.359823	-0.251056	-0.183242	-0.313544	-0.360586	-0.309148	-0.287126	-0.571564	-0.560733	-0.23906	-0.395118	-0.336445	-0.308431	0.0962336	0.0408819	-0.380614	-0.175849	0.0559521	-0.268052	0.0306162	-0.0930441	-0.220276	-0.295902	-0.123273	-0.677271	-0.230316	-0.126426	-0.19294	0.0200412	-0.0807535	-0.756998	-0.29014	-0.426595	-0.690198	-1.13277	-0.911254	-0.600406	-0.612715	-0.524464	-0.0145359	-0.78474	-0.689552	-0.159134	-0.704449	-0.478513	-0.00751821
A_23_P34877	RBM15	0.100473	-0.145114	-0.0516521	-0.158212	-0.187575	0.0438316	-0.0636368	-0.156643	-0.115235	0.160825	-0.173192	0.00841207	-0.0889696	-0.0346871	-0.00603755	-0.190229	-0.00431216	0.0213145	-0.308491	-0.255731	-0.607127	-0.7339	-0.0108413	0.0150637	-0.00556402	-0.0809301	-0.157057	-0.0179472	0.0247601	-0.0682829	-0.0275814	0.0138463	-0.364089	-0.106329	-0.0226265	-0.236219	-0.489208	-0.364781	-0.100985	-0.0501225	0.0274057	0.000235878	-0.383059	0.0249479	0.00210801	-0.351875	-0.0878023	-0.145162
A_23_P121405	RBM15B	-0.0611464	-0.295562	-0.0341776	-0.0066064	0.00291605	-0.37031	-0.168756	-0.0539952	-0.112973	-0.402422	-0.0689745	-0.372835	0.0749935	0.193099	-0.226464	0.0485539	-0.0697176	-0.248109	-0.846874	-0.0484952	-0.14252	-0.321511	-0.358124	-0.45831	-0.219233	-0.362497	-0.0408042	0.195573	-0.438734	-0.126585	-0.0634494	-0.179134	-0.117125	-0.252429	-0.260325	-0.53928	-1.09395	-0.592499	-0.455994	-0.689004	-0.726232	0.565725	-0.46253	-0.292522	-0.271857	-0.418809	-0.497591	-0.0727099
A_32_P56392	RBMX	0.0257815	0.185544	-0.0475113	-0.0591682	0.0483321	0.0759639	-0.0448494	-0.0286861	0.187186	-0.070181	0.128934	0.00851685	-0.00632384	0.0489423	0.0582974	-0.0298385	0.0216915	-0.146085	-0.163245	0.0512313	-0.0381215	-0.0201515	-0.0875847	0.00827102	-0.0976588	-0.00791056	-0.0653756	0.0711213	0.00819192	-0.0470332	-0.00862049	0.102857	-0.0374348	0.126191	-0.0386389	-0.169296	-0.0351167	-0.10341	0.0065121	0.0221417	-0.107718	-0.0778887	-0.0477254	-0.0415435	-0.0578652	0.187596	0.0403884	0.039207
A_23_P352291	SRSF10	0.101342	0.2977	0.538229	0.264477	0.152345	0.111319	0.356663	0.0432229	0.574278	-0.0285687	0.285042	0.274293	0.571254	0.658479	0.780602	0.00632867	0.0338404	0.0316976	0.366023	0.102747	0.780074	0.263895	0.235849	0.204567	0.00401525	0.19038	0.310754	0.130037	0.378574	0.081793	-0.0563522	0.461911	0.427457	0.761485	0.429	0.453659	0.627632	0.359761	0.52995	0.574526	0.211963	0.195029	0.406766	0.34076	0.174897	0.708631	0.478399	0.0224957
A_24_P283814	TRMT112	-0.0675459	0.0765626	0.15932	0.153608	-0.0443577	0.148864	0.192035	0.290532	0.087404	0.463389	0.460584	0.137153	0.239203	0.0521223	0.453775	-0.155034	-0.397008	-0.0107723	-0.232775	-0.401864	0.181626	-0.348039	0.00171386	0.180292	-0.220573	-0.108307	0.238502	-0.0185528	-0.253184	-0.0906184	-0.151218	0.0235391	-0.0293947	0.0629808	-0.292826	0.069058	-0.381041	-0.0567586	-0.158794	-0.1935	0.282961	-0.337144	0.256326	-0.108344	0.426726	-0.323236	0.000589406	0.630436
A_23_P215037	WTAP	-0.127276	-0.490692	0.165176	-0.0471057	-0.576435	-0.150638	-0.17116	-0.133037	-0.303261	-0.23472	-0.469064	-0.0515889	-0.0526596	0.731221	-0.620766	0.648036	-0.0795792	-0.335583	0.918142	-0.159659	0.419005	0.791232	-0.228573	-0.131251	-0.0872546	0.192892	-0.700368	-0.656176	0.188446	-0.506095	-0.373856	-0.140808	-0.398006	-0.31999	-0.159037	0.276352	0.734833	0.203518	0.507111	0.442213	0.32545	-0.608648	1.06175	0.983578	-0.0845461	0.0737064	-0.039552	-0.516944
A_23_P132822	XRN1	-0.00589039	0.375527	0.00712796	0.107875	0.181732	0.0524695	0.0738148	0.0844005	0.0878346	0.103737	-0.0208231	-0.0182123	0.0808866	-0.142685	0.117062	0.0475181	0.145794	0.239929	0.372834	-0.160512	-0.0911891	0.186859	-0.0303407	-0.053302	0.0638042	0.171489	0.0605046	0.115235	0.270132	0.225084	0.136455	0.424517	-0.13984	-0.157385	0.203323	0.209545	0.100292	0.0374685	-0.012025	0.29878	0.22921	0.443744	0.115816	0.162779	0.0484865	0.0151216	-0.00104325	0.0414404
A_32_P352697	YTHDC1	0.202706	0.349183	0.319012	0.20029	-0.0107225	0.197178	0.204067	0.419089	0.149153	0.333891	0.0490745	0.197579	0.441385	0.976145	0.361169	0.0304472	0.641439	0.63667	0.383569	0.59447	0.910219	-0.105391	0.131367	0.18626	0.11373	0.309849	0.358261	0.464072	0.156014	0.271076	0.182657	0.0741151	0.343144	0.504666	-0.0883712	0.250201	0.0981093	0.0767184	0.0990511	-0.143419	0.626691	0.338381	-0.0489242	0.221425	-0.133807	0.688565	0.33816	-0.0916912
A_23_P41732	YTHDC2	0.245956	0.636087	0.433494	0.329782	0.515606	0.321096	0.476686	0.596827	0.626587	0.274552	0.18611	0.367522	0.252523	0.246156	0.177116	0.535225	0.419517	0.330829	0.588623	0.573012	0.463369	1.04408	0.284383	0.291565	0.440557	0.602395	0.445933	0.502915	0.93837	0.67936	0.749012	0.690459	0.693282	0.599798	0.564326	0.865133	0.9549	0.794721	0.736681	1.26894	0.540112	0.668741	0.684875	0.199824	0.938105	0.955343	0.502937	0.0302157
A_24_P36425	YTHDF1	-0.204952	-0.213492	-0.0685217	-0.0635774	-0.1286	-0.277859	-0.304347	-0.29128	0.0230618	-0.444534	-0.165323	-0.202522	-0.021764	-0.199436	-0.381636	0.0619044	0.0699676	-0.0974775	-0.0527014	0.169728	-0.00876016	0.27368	-0.109482	-0.260052	-0.19073	-0.21013	-0.0648942	-0.358333	-0.197922	-0.412591	-0.0503027	0.0844573	-0.323527	-0.0998432	-0.124807	-0.196099	-0.260896	-0.441938	-0.795182	-0.563495	-0.49816	0.116675	-0.446002	-0.39854	-0.667335	-0.271367	-0.381549	-0.222593
A_32_P99275	YTHDF2	-0.242912	-0.176457	-0.232839	0.0727786	0.0326831	0.036024	0.043436	-0.150429	0.155379	0.136177	0.161626	-0.413252	-0.0507595	-0.187956	-0.104153	-0.411817	-0.000135672	0.0908	-0.506584	0.0311481	-0.119567	-0.737829	-0.13802	-0.317486	0.0942223	-0.273237	-0.251865	-0.412302	0.204425	-0.412256	-0.226854	-0.330732	-0.515243	-0.832677	0.0124179	-0.259519	-0.460925	-0.349137	-0.294615	-0.4559	-0.410445	-0.0604294	-0.526622	-0.109265	-0.643153	-0.369673	-0.314386	-0.183261
A_23_P398040	YTHDF3	0.0274991	0.183182	0.252	0.194957	0.0677536	0.123184	-0.0140112	0.0557754	0.13195	-0.195698	-0.214372	0.0853126	-0.120794	-0.280253	-0.119338	0.564396	0.245605	-0.111009	1.05773	0.404213	0.263678	1.10022	0.0642996	0.0214458	0.175137	0.0236992	0.193402	0.0791625	0.30425	0.384579	0.393737	0.218703	0.194516	0.532687	0.547092	0.466106	0.762032	0.718028	0.107536	0.31112	0.398482	0.301653	0.757517	0.835223	0.151456	0.968909	0.292292	0.0353089
A_24_P232763	ZC3H13	0.626731	0.772353	0.868557	0.896008	0.725175	0.68077	0.901159	1.13003	0.891704	0.720718	0.865029	0.528746	0.960557	0.804185	0.617413	0.884048	0.908928	0.824884	1.12922	0.907953	0.865386	0.822656	0.64103	0.774831	0.640617	0.648733	0.820957	0.936837	1.04442	0.68924	0.853176	1.15913	0.955115	0.600734	1.0214	0.999988	0.766327	0.879995	0.303776	1.216	1.26079	0.609236	1.05091	1.17369	0.420695	0.581979	-0.426821	0.745652
[truncated: 72 more columns]

## Sheet: Table S6
Table S6: Survival data of CRPC patients after the first hormone therapy from the Grasso dataset (Survival event at 5 years 1=Dead , 0=Alive)
CRPC Patient Id	Survival time (Months)	Survival event	filter1	filter2	filter3	ALKBH5	CPSF6	FMR1	FTO	HNRNPA2B1	HNRNPC	IGF2BP2	IGF2BP3	KIAA1429	METTL14	METTL3	NUDT21	NXF1	PRRC2A	RBM15	RBM15B	RBMX	SRSF10	TRMT112	WTAP	XRN1	YTHDC1	YTHDC2	YTHDF1	YTHDF2	YTHDF3	ZC3H13
WA10	24	0	1	1	1	-0.645875	0.254486	-0.0384534	-0.560532	-0.18182	-0.331433	2.2455	0.553218	0.365361	-0.0500322	-0.373002	-1.26013	-0.562479	0.689822	2.32183	0.325623	-0.135393	-0.855787	-0.592754	-1.55091	0.188383	-0.490733	0.0577118	0.517666	2.78169	0.0617986	-0.254321
WA11	17	1	1	1	1	-1.07707	0.661894	-0.403221	-0.530496	0.875797	0.742399	0.871742	0.92763	0.763315	0.840931	-0.630904	-1.31025	-0.0633163	0.441172	2.06157	-0.204614	-0.0913107	-0.706856	-0.185048	-2.03726	0.0724846	-0.234629	0.527462	0.344054	1.59853	-0.27739	0.459753
WA13	132	0	1	1	1	-0.816443	0.375512	-0.255031	-0.620881	-0.349473	-0.238855	0.12205	-0.112889	2.49397	0.803578	-0.0986066	-0.548693	0.352082	0.0402569	0.085356	-0.318214	0.119808	-0.351856	-0.295881	-1.04527	0.246788	0.0925357	0.575868	0.654103	2.48199	0.571818	0.256448
WA14	96	0	1	1	1	-1.59591	-0.0713177	0.229676	-0.154121	-1.36581	0.468953	0.28032	0.140419	0.833051	0.231034	-0.634101	-1.16524	0.443905	0.0711758	1.9228	-0.338618	0.0641545	-1.2801	1.02998	-1.76785	0.362816	0.0460534	0.549589	0.0208707	2.20032	0.0247912	0.511374
WA18	72	0	1	1	1	-1.1973	0.47796	1.08674	-1.06713	0.113982	0.741629	-0.243309	-0.33511	1.42721	-0.0351694	-0.0201756	0.138507	-0.62664	-0.197143	-0.192231	0.211333	0.0392747	0.66255	0.647139	-0.40779	0.25141	-0.264671	0.202663	0.56765	0.375545	0.806499	0.0796765
WA19	120	0	1	1	1	-0.859842	0.462724	0.828356	-0.284802	-0.155225	-0.00476912	1.49317	-0.112431	0.922814	0.371955	-0.673853	-0.293299	0.0906521	-0.762575	-0.0776067	0.492559	-0.0410474	-0.551105	0.932408	-2.00216	-0.00352685	-0.366611	0.247869	0.306853	0.369312	0.496933	-0.0713389
WA20	88	0	1	1	1	-1.23074	-0.100743	-0.133953	-0.343475	0.329331	0.297979	-0.167802	0.845247	0.578865	0.0678683	-0.0202594	-0.406022	-0.055108	-0.314043	0.187468	0.0704229	0.00768762	-0.26522	0.532259	-1.04337	0.0746902	0.293562	0.845131	0.110192	0.456336	0.309798	0.652299
WA22	30	1	1	1	1	-0.392872	0.212883	0.633706	-0.44785	0.52187	0.669859	-0.0333104	-0.0946044	1.63335	0.175505	-0.16368	0.253109	-0.583847	-0.207473	0.287127	0.587314	-0.00697072	0.439337	0.229465	-1.1125	0.163479	0.258624	0.717825	-0.206973	0.828233	0.287341	0.543285
WA23	72	0	1	1	1	0.247795	0.195308	0.078836	-0.478686	-0.52829	0.290984	0.939489	-0.21715	0.417335	-0.122259	-0.694666	0.059128	-0.327149	0.523085	0.356253	0.774038	-0.0200727	-0.801497	-0.12584	-2.86159	0.285375	0.0793093	0.453137	-0.680918	1.1878	-0.258181	0.666026
WA24	22	1	1	1	1	-0.261411	0.189599	0.775678	-0.711129	1.31798	0.796989	-0.0745505	1.67653	0.780422	0.304162	0.0998677	0.236015	0.352399	-0.109779	0.873184	0.0349258	0.14546	0.841847	0.472275	-0.0509063	0.233445	0.127384	0.601503	0.503686	-0.245056	0.568002	0.692963
WA25	27	1	1	1	1	0.403307	-0.358871	0.230821	-0.320673	-0.927806	-0.332724	3.62798	5.22737	0.339318	-0.337527	-0.572821	-0.441797	-1.17557	0.524883	0.129223	0.36325	-0.0062067	-0.858022	-1.44431	-1.83656	0.120721	-0.105953	-0.0599581	0.0552241	0.485607	-0.264919	-0.437661
WA26	96	0	1	1	1	-1.09624	0.436755	-0.136725	0.308394	1.32911	0.790115	-1.1799	-0.212789	0.352588	0.579023	1.416	-1.1782	1.08741	0.861668	0.7235	-0.158375	-0.00100625	-0.801602	-0.194538	-1.66216	0.511591	-0.519173	2.3317	0.537478	0.391142	0.674702	1.38253
WA28	179	0	1	1	1	-0.0722912	0.506752	0.720886	-0.153886	1.26918	0.875244	-0.6645	-0.193674	1.0398	0.544603	0.465271	0.384611	-0.0848042	-0.42849	0.178679	-0.251284	0.31526	0.335386	0.185567	-1.40174	0.0667498	-0.182486	1.5568	-0.0198885	0.00847507	0.389515	0.114161
WA29	120	0	1	1	1	-0.631415	0.114043	0.522032	0.290817	0.517995	0.595031	0.431042	-0.143002	0.629581	0.350182	-0.462761	-0.823039	-0.173311	0.211553	0.51095	-0.150619	0.0015451	-0.993534	-0.0186597	-1.74227	0.288143	0.0992825	1.43571	-0.252848	1.00251	0.159403	0.856786
WA3	14	1	1	1	1	-0.997229	0.0393995	-0.16845	-0.522535	-0.576132	-0.214344	0.124867	0.767612	0.612614	-0.0610327	-0.124167	-0.615261	-0.146234	-0.177715	0.516165	-0.296745	-0.0878787	-0.681173	0.25548	-1.45859	0.0743364	0.149555	0.510315	-0.0203213	0.473011	0.0448129	0.325981
WA30	41	1	1	1	1	-1.26315	0.71485	-0.6055	-0.334408	0.236618	-0.0385663	0.825155	1.23621	0.907227	0.202217	-0.121244	-1.54817	-0.177681	0.673959	1.227	-0.131248	-0.0450827	-1.0214	-1.07426	-2.33264	0.363721	-0.471894	0.349395	0.628376	1.44558	0.465673	0.485706
WA31	88	0	1	1	1	-0.086352	-0.153727	-0.0589852	-1.11794	0.609675	0.195126	0.01394	0.213876	1.57523	-0.406578	0.0346457	-0.335362	-0.973246	0.258837	-0.00608684	0.10982	-0.0450756	0.240601	0.864885	-0.970523	0.205345	-0.211378	-0.112141	0.0951145	0.0733224	0.652952	0.132517
WA32	156	0	1	1	1	-0.995949	0.452876	-0.151237	-0.709856	-0.438517	0.0183804	0.0530435	-0.127232	1.30159	-0.0898683	0.658195	-0.426672	-0.208509	-0.0297835	1.13969	0.131726	-0.060404	0.017439	-0.725409	-1.74578	0.210662	0.0882155	0.57117	0.379057	1.04795	0.603399	-0.0604867
WA33	105	0	1	1	1	-0.527486	0.319607	1.84544	-1.05914	0.887803	0.379717	-0.524102	1.00884	1.32022	0.27437	0.0445385	0.212967	-0.247202	-0.338354	-0.142354	-0.375332	0.0918695	1.01279	0.161956	-0.945516	0.635265	0.0485722	0.521652	-0.75562	0.4963	-0.239305	0.534194
WA35	109	0	1	1	1	0.0569419	0.207312	2.29678	-0.733817	0.728765	0.248468	0.0317218	0.275796	0.457676	1.14201	-0.256123	0.115807	-0.025225	-0.0397823	1.09163	-0.0632081	0.109242	0.224503	-0.220718	-1.74582	0.244896	0.210833	1.20614	0.929618	0.446126	-0.358837	0.0620113
WA37	39	1	1	1	1	-0.88464	0.393134	-0.270528	-0.354208	-0.149633	0.396871	1.10852	0.348435	0.912452	0.238815	-0.484427	-0.799573	-0.00745456	0.0216233	1.14797	0.431043	-0.182643	-0.395379	-0.254546	-2.32237	0.168807	-0.41625	0.0189457	0.238018	1.39782	0.1427	0.324031
WA39	84	0	1	1	1	-1.97387	0.36826	0.170193	-1.23607	0.235488	0.274862	0.920004	-0.0896139	1.26924	0.722427	0.050798	-0.432703	-0.311824	0.232542	0.488691	0.419162	0.0345149	0.111901	0.63336	-2.37618	0.411794	0.537866	1.19296	0.943989	1.79867	0.424706	0.0438652
WA40	45	1	1	1	1	-1.37349	0.404825	0.321595	-1.34002	0.566444	-0.203016	0.295113	1.90012	1.6789	-0.302561	-0.601289	-0.647824	-0.758001	0.148343	0.637493	-0.667622	-0.0389141	-0.0377638	-0.213546	-0.708872	0.233798	-0.208807	1.22075	0.96278	0.238996	0.578388	1.39919
WA46	69	0	1	1	1	-0.336969	-0.556402	1.22161	-0.314701	0.217536	0.579055	1.06699	4.34999	1.15178	1.07161	-0.883263	0.499207	-0.508621	0.462118	1.2501	-0.178098	0.558121	-0.53606	-0.32699	-1.89998	0.556854	-0.261959	0.677665	0.468967	1.64973	0.313406	0.05277
WA47	45	1	1	1	1	-0.397115	-0.570357	0.15666	0.994284	-1.51275	0.765272	2.08571	1.96823	-0.528926	0.0636066	-1.37514	-1.25223	1.56071	0.335216	0.922147	-0.150607	0.0734417	-1.16121	0.303392	-1.25959	0.0119368	-0.0369808	0.00291279	0.0363063	1.51804	-0.479633	0.487663
WA53	54	1	1	1	1	-0.821209	-0.145366	-0.799943	-1.17203	0.292707	-0.232688	1.68671	0.581176	0.761076	-0.192314	-1.15302	-1.50396	0.0526947	-0.207691	1.78449	-0.346796	0.305509	-1.40653	-0.5937	-2.52333	0.702737	-0.151279	-0.488324	0.27352	0.916363	-0.108675	0.660378
WA54	66	0	1	1	1	-1.35259	0.107015	-1.36016	-1.14169	0.976576	0.270985	0.425926	-0.167145	0.152856	-1.03498	-0.255956	-1.4249	0.862018	0.682507	0.333859	0.526215	0.15914	0.0119248	-0.607498	-1.71599	-0.28171	-0.178767	-0.0126545	0.879867	-0.247113	-0.300609	0.765196
WA55	50	1	1	1	1	-0.867241	0.550623	0.75938	-1.28275	1.21201	0.0186596	-0.362399	-0.214302	1.6493	0.79034	-0.0440893	-0.030043	-0.387012	-1.26684	0.383403	0.628456	0.0521154	0.184666	0.890195	-1.65667	0.147924	0.0836324	1.99702	0.219114	0.87691	0.822622	0.976155
WA7	48	0	1	1	1	-0.474992	0.31098	0.645591	-1.76178	0.337755	0.672451	0.329302	-0.537625	1.4545	0.326864	0.0502644	-0.381187	0.429649	-0.177197	0.93022	0.756585	0.0512204	0.294275	0.944796	-2.92875	0.127243	-0.409916	2.21209	0.240627	0.541764	0.528116	-0.109276

## Sheet: Table S7
Table S7: PCa risk loci association with m6A regulator genes
SNP No	M6A regulator	Gene ID	Chr location	p value	SNP ID	Common allele	Minor allele
1	WTAP	ENSG00000146457	6:160659974	5.56e-05	rs315987	T	G
2	WTAP	ENSG00000146457	6:160906086	0.000246509	rs3123629	G	A
3	WTAP	ENSG00000146457	6:160916827	0.000283386	rs3127568	C	T
4	WTAP	ENSG00000146457	6:160917559	0.000316337	rs3127569	C	T
5	WTAP	ENSG00000146457	6:160907134	0.000339859	rs3127599	C	T
6	WTAP	ENSG00000146457	6:160926920	0.000361104	rs3123631	C	G
7	WTAP	ENSG00000146457	6:160927590	0.000377003	rs34295731	A	AG
8	WTAP	ENSG00000146457	6:160953035	0.000470966	rs3127596	A	G
9	WTAP	ENSG00000146457	6:160954505	0.000490325	rs3124785	G	A
10	WTAP	ENSG00000146457	6:160896587	0.00049536	rs62441872	A	C
11	WTAP	ENSG00000146457	6:160952838	0.000507574	rs3124784	G	A
12	WTAP	ENSG00000146457	6:160892241	0.000510416	rs3127602	C	T
13	WTAP	ENSG00000146457	6:160890842	0.000531056	rs1112073	A	C,T
14	IGF2BP2	ENSG00000073792	3:185476453	7.58e-05	rs9681668	G	A
15	IGF2BP2	ENSG00000073792	3:185484312	0.000232981	rs1138239	A	G
16	IGF2BP2	ENSG00000073792	3:185481979	0.000245128	rs535504770	AAT	A
17	IGF2BP3	ENSG00000136231	7:24079081	1.69e-06	rs80067671	T	C
18	IGF2BP3	ENSG00000136231	7:24465373	2.55e-06	rs6958654	T	C
19	IGF2BP3	ENSG00000136231	7:24468556	2.98e-06	rs73078900	A	G
20	IGF2BP3	ENSG00000136231	7:24069759	6.4e-06	rs73081154	A	G
21	IGF2BP3	ENSG00000136231	7:24475952	6.49e-06	rs55857250	A	C,T
22	IGF2BP3	ENSG00000136231	7:24073639	6.66e-06	rs73081171	A	T
23	IGF2BP3	ENSG00000136231	7:24064783	6.69e-06	rs80325228	C	T
24	IGF2BP3	ENSG00000136231	7:24066918	6.71e-06	rs73081152	G	T
25	IGF2BP3	ENSG00000136231	7:24477742	7.49e-06	rs73083026	C	G
26	IGF2BP3	ENSG00000136231	7:24480784	8.44e-06	rs17327167	A	G
27	IGF2BP3	ENSG00000136231	7:24480623	8.76e-06	rs17386390	C	G
28	IGF2BP3	ENSG00000136231	7:24056507	1.06e-05	rs200897360	A	G
29	IGF2BP3	ENSG00000136231	7:24057502	2.14e-05	rs6944141	A	G
30	IGF2BP3	ENSG00000136231	7:24061417	4.29e-05	rs6965878	G	A
31	IGF2BP3	ENSG00000136231	7:24000522	6.66e-05	rs77296030	G	T
32	IGF2BP3	ENSG00000136231	7:24014325	7.92e-05	rs76957900	T	C
33	IGF2BP3	ENSG00000136231	7:24016446	8.08e-05	rs6461755	C	A,T
34	IGF2BP3	ENSG00000136231	7:24009724	8.41e-05	rs78978195	G	C
35	IGF2BP3	ENSG00000136231	7:24013733	8.83e-05	rs7797227	C	T
36	IGF2BP3	ENSG00000136231	7:24004922	0.000102936	rs6971288	C	T
37	IGF2BP3	ENSG00000136231	7:24060689	0.00014826	rs61601380	C	A
38	IGF2BP3	ENSG00000136231	7:24467256	0.000160923	rs10278322	G	C
39	IGF2BP3	ENSG00000136231	7:24107213	0.000416977	rs272673	G	A
40	YTHDC1	ENSG00000083896	4:68447200	0.000201279	rs2242331	A	G
41	YTHDC1	ENSG00000083896	4:68448601	0.000536777	rs62301137	A	G
42	YTHDC1	ENSG00000083896	4:68453164	0.000543438	rs2067869	A	G
43	YTHDC2	ENSG00000047188	5:113542134	0.000399966	rs10040061	G	A,C
44	YTHDC2	ENSG00000047188	5:113145628	0.00111391	rs1482365	T	C
45	YTHDC2	ENSG00000047188	5:113133906	0.00115849	rs729455	A	G,T
46	YTHDC2	ENSG00000047188	5:113132750	0.00117974	rs10071833	A	G
47	YTHDC2	ENSG00000047188	5:113363289	0.00118672	rs35055100	CT	C
48	HNRNPC	ENSG00000092199	14:21105249	0.000619076	rs12432620	A	G
49	HNRNPA2B1	ENSG00000122566	7:26610726	0.000141051	rs12537401	C	A
50	HNRNPA2B1	ENSG00000122566	7:26646564	0.000304024	rs13312103	T	G
51	HNRNPA2B1	ENSG00000122566	7:26646130	0.000304265	rs36038319	G	A
52	HNRNPA2B1	ENSG00000122566	7:26654392	0.000312357	rs11763972	G	C
53	HNRNPA2B1	ENSG00000122566	7:26644596	0.000314334	rs757803	A	G
54	HNRNPA2B1	ENSG00000122566	7:26644243	0.00032984	rs76824136	A	G
55	HNRNPA2B1	ENSG00000122566	7:26638809	0.000373501	rs35627390	G	A
56	HNRNPA2B1	ENSG00000122566	7:26656542	0.000400717	rs10226350	C	A,T
57	HNRNPA2B1	ENSG00000122566	7:26656634	0.00040175	rs13223390	G	A
58	HNRNPA2B1	ENSG00000122566	7:26634019	0.000411148	rs13223668	G	A
59	HNRNPA2B1	ENSG00000122566	7:26637845	0.000460581	rs11766397	G	C
60	HNRNPA2B1	ENSG00000122566	7:26634652	0.000518288	rs7805330	C	T
61	HNRNPA2B1	ENSG00000122566	7:26634651	0.000524897	rs7805327	C	A,G
62	HNRNPA2B1	ENSG00000122566	7:26637695	0.000532907	rs11766368	G	C
63	PRRC2A	ENSG00000204469	6:31271754	1.48e-05	rs9264877	C	A,G
64	CPSF6	ENSG00000111605	12:68768771	0.000672871	rs17105391	G	C
65	CPSF6	ENSG00000111605	12:69576774	0.00148434	rs76202932	C	G
66	CPSF6	ENSG00000111605	12:69576646	0.00153982	rs12315302	A	G
67	XRN1	ENSG00000114127	3:141154542	0.0324067	rs6440008	T	C
68	XRN1	ENSG00000114127	3:141150026	0.0448927	rs7625643	A	G
69	FTO	ENSG00000140718	16:54355921	0.000257164	rs57038875	T	G
70	FTO	ENSG00000140718	16:54355623	0.000432811	rs11861062	A	C
